# Supplementary material for: Antimicrobial Resistance (AMR) of Bacteria Isolated from Dogs with Canine Parvovirus (CPV) Infection: The Need for a Rational Use of Antibiotics in Companion Animal Health
Source: Antibiotics (Basel). 2022 Jan 23;11(2):142. doi: 10.3390/antibiotics11020142 (PMC8868125; doi:10.3390/antibiotics11020142)
Supplement: Supplementary file 1 [file antibiotics-11-00142-s001.zip]

Archive with 9 entries (8 files):
- antibiotics-1500206-supplementary/
- antibiotics-1500206-supplementary/Supplementary Material - Figure S1.pdf
- antibiotics-1500206-supplementary/Supplementary Material - Figure S2.pdf
- antibiotics-1500206-supplementary/Supplementary Material - Table S1.pdf
- antibiotics-1500206-supplementary/Supplementary Material - Table S2.pdf
- antibiotics-1500206-supplementary/Supplementary Material - Table S3.pdf
- antibiotics-1500206-supplementary/Supplementary Material - Table S4.pdf
- antibiotics-1500206-supplementary/Supplementary Material - Table S5.pdf
- antibiotics-1500206-supplementary/Supplementary Material - Table S6.pdf
